# Supplementary material for: The effect of orthodontic vertical control on the changes in the upper airway size and tongue and hyoid position in adult patients with hyperdivergent skeletal class II
Source: BMC Oral Health. 2022 Nov 24;22:532. doi: 10.1186/s12903-022-02580-w (PMC9686087; doi:10.1186/s12903-022-02580-w)
Supplement: Supplementary file 1 — Additional file 1. The Univariate linear regression analysis of the relationship between the variables of craniomaxillofacial structure and the size of upper airway and the position of tongue and hyoid bone; Description of data: See the results section for details. [file 12903_2022_2580_MOESM1_ESM.xlsx]

## Sheet: Sheet1
Additional File 1.The Univariate linear regression analysis of the relationship between the variables of craniomaxillofacial structure and the size of upper airway and the position of tongue and hyoid bone
variables		SNA(°)	SNB(°)	ANB(°)	MP-SN (°)	Y-axis (°)	ANS-Me/N-Me(%)	S-Go/N-Me(%)	XiPm-SN (°)	U1--SN (°)	L1-MP (°)	overjet (mm)	overbite (mm)
Vn (mm3)	β	0.074	-0.123	-0.159	0.209	-0.017	-0.03	-0.145	0.131	-0.465	-0.288	0.168	-0.06
	p	0.794	0.532	0.572	0.454	0.953	0.915	0.607	0.643	0.081	0.298	0.551	0.832
Vv (mm3)	β	-0.087	0.326	-0.162	-0.246	0.178	-0.261	0.09	0.008	0.349	-0.46	0.343	0.045
	p	0.757	0.236	0.529	0.377	0.525	0.348	0.749	0.976	0.202	0.084	0.136	0.873
Vg (mm3)	β	0.091	0.382	-0.425	-0.355	-0.203	-0.273	0.391	-0.198	0.547	-0.463	0.325	0.083
	p	0.747	0.159	0.144	0.194	0.467	0.325	0.149	0.48	0.309	0.083	0.145	0.768
Vl (mm3)	β	0.083	0	-0.114	0.031	0.295	-0.159	-0.213	-0.012	0.369	-0.377	0.439	0.242
	p	0.77	0.999	0.686	0.912	0.286	0.571	0.447	0.965	0.176	0.167	0.102	0.358
Vt (mm3)	β	0.045	0.227	-0.499	-0.186	0.127	-0.296	0.067	-0.035	0.463	-0.156	0.338	0.151
	p	0.873	0.417	0.058	0.506	0.653	0.284	0.812	0.902	0.082	0.131	0.339	0.592
Hv (mm)	β	-0.105	0.199	-0.329	0.277	-0.362	0.148	0.169	-0.125	0.276	0.185	-0.034	-0.242
	p	0.711	0.478	0.231	0.318	0.185	0.598	0.548	0.657	0.318	0.51	0.903	0.385
Hg (mm)	β	-0.049	-0.213	-0.227	-0.001	0.143	-0.058	-0.002	0.165	-0.444	-0.287	-0.118	0.492
	p	0.862	0.446	0.415	0.996	0.51	0.838	0.995	0.558	0.098	0.299	0.676	0.863
S1(mm2)	β	-0.121	0.22	-0.577	-0.217	0.072	-0.218	0.155	0.033	0.492	-0.431	0.29	0.04
	p	0.666	0.432	0.024*	0.436	0.799	0.434	0.582	0.907	0.062	0.052	0.321	0.888
S2 (mm2)	β	0.178	0.296	-0.389	-0.341	0.052	-0.376	0.265	-0.065	0.019	-0.457	0.628	0.195
	p	0.526	0.285	0.152	0.214	0.853	0.167	0.34	0.817	0.114	0.051	0.012*	0.487
Sagittal diameterL1（mm)	β	0.242	0.299	0.292	-0.097	0.179	-0.283	0.175	0.02	0.501	-0.187	0.21	0.066
	p	0.384	0.279	0.292	0.732	0.523	0.306	0.534	0.944	0.057	0.504	0.453	0.816
Sagittal diameterL2（mm)	β	0.163	0.471	-0.328	-0.652	-0.197	-0.252	0.649	-0.238	0.556	-0.31	0.315	0.07
	p	0.562	0.076	0.23	0.005**	0.482	0.364	0.004**	0.393	0.037*	0.261	0.253	0.803
Transverse diameterL1 (mm)	β	-0.161	0.192	0.036	-0.209	0.128	-0.188	-0.077	0.052	0.19	-0.376	0.543	-0.04
	p	0.568	0.492	0.176	0.456	0.648	0.502	0.785	0.855	0.498	0.167	0.036*	0.886
Transverse diameterL2 (mm)	β	0.037	0.001	-0.006	0.009	0.169	-0.373	-0.342	-0.077	0.108	-0.082	0.306	0.428
	p	0.896	0.997	0.984	0.973	0.546	0.171	0.212	0.785	0.702	0.771	0.267	0.523
IAV（mm3)	β	-0.046	-0.166	0.033	0.493	-0.092	0.233	-0.342	-0.093	-0.601	0.447	-0.437	-0.091
	p	0.869	0.428	0.533	0.062	0.745	0.402	0.212	0.743	0.019*	0.095	0.103	0.746
PNS-R (mm)	β	0.249	0.293	0.03	-0.187	0.14	0.052	0.162	-0.455	0.06	0.153	-0.514	0.219
	p	0.371	0.289	0.915	0.503	0.619	0.853	0.565	0.088	0.833	0.585	0.05	0.233
PNS-UPW (mm)	β	0.286	0.054	0.116	-0.511	0.107	-0.601	0.527	0.043	0.247	-0.148	-0.275	0.607
	p	0.302	0.848	0.68	0.039*	0.703	0.038*	0.049	0.878	0.376	0.598	0.322	0.016*
SPP-SPPW (mm)	β	0.209	0.144	0.077	-0.065	-0.059	0.037	0.042*	-0.326	0.057	0.194	-0.388	0.2
	p	0.454	0.609	0.785	0.818	0.835	0.897	0.883	0.236	0.841	0.488	0.154	0.475
U-MPW (mm)	β	0.165	0.225	-0.035	-0.13	0.141	-0.879	0.063	-0.03	0.088	0.223	-0.389	0.52
	p	0.557	0.42	0.902	0.643	0.615	0.395	0.824	0.915	0.756	0.404	0.151	0.047*
PAS (mm)	β	0.025	0.396	-0.181	-0.082	0.18	0.105	-0.073	-0.383	0.165	0.174	-0.182	0.222
	p	0.93	0.144	0.519	0.772	0.52	0.711	0.796	0.158	0.557	0.536	0.517	0.426
V-LPW (mm)	β	0.021	0.08	0.186	-0.014	0.03	-0.016	-0.063	-0.403	-0.096	0.364	-0.359	0.265
	p	0.94	0.776	0.507	0.959	0.917	0.956	0.823	0.136	0.734	0.182	0.23	0.34
H-MP (mm)	β	0.488	0.024	0.126	-0.6	-0.054	-0.308	0.618	-0.28	0.231	-0.44	0.252	0.206
	p	0.065	0.933	0.654	0.021*	0.848	0.264	0.034*	0.311	0.408	0.101	0.366	0.462
H-FH (mm)	β	0.243	0.052	0.188	-0.123	0.078	-0.1	0.157	-0.244	-0.047	0.282	-0.482	0.372
	P	0.382	0.853	0.502	0.662	0.783	0.724	0.577	0.38	0.867	0.308	0.223	0.172
H-PNS (mm)	β	0.283	0.111	0.188	-0.216	0.086	-0.16	0.166	-0.25	0.086	0.136	-0.395	0.388
	P	0.307	0.693	0.502	0.44	0.76	0.568	0.553	0.368	0.761	0.629	0.145	0.212
H-C3la (mm)	β	0.088	0.094	0.143	-0.031	0.226	-0.069	-0.102	-0.264	-0.005	0.286	-0.746	0.436
	P	0.754	0.739	0.611	0.912	0.419	0.806	0.718	0.342	0.987	0.302	0.073	0.105
H-NPog (mm)	β	0.293	0.013	0.181	-0.122	0.064	-0.271	0.053	-0.33	0.003	0.114	-0.467	0.482
	P	0.29	0.964	0.52	0.664	0.821	0.328	0.851	0.23	0.992	0.687	0.08	0.069
*P < 0.05, **P < 0.01, β: regression coefficient
